# Supplementary material for: Assessment of Factors Related to Sarcopenia in Patients with Systemic Sclerosis
Source: J Clin Med. 2025 Feb 26;14(5):1573. doi: 10.3390/jcm14051573 (PMC11900986; doi:10.3390/jcm14051573)
Supplement: Supplementary file 1 [file jcm-14-01573-s001.zip]

Archive with 1 entries (1 files):
- jcm-3483674-supplementary.pdf
